# Supplementary material for: More Specific Signal Detection in Functional Magnetic Resonance Imaging by False Discovery Rate Control for Hierarchically Structured Systems of Hypotheses
Source: PLoS One. 2016 Feb 25;11(2):e0149016. doi: 10.1371/journal.pone.0149016 (PMC4767609; doi:10.1371/journal.pone.0149016)
Supplement: S1 Table — Number of discoveries in the SPM auditory experiment overall and in each Brodmann area for the procedures φHO, φBog, and φLSU. (XLS) [file pone.0149016.s002.xls]

## Sheet: Tabelle1
Discoveries in	φ-HO	φ-LSU	φ-Bog
the whole brain	507	625	790
Brodmann area 1	0	0	0
Brodmann area 2	0	0	0
Brodmann area 3	0	0	0
Brodmann area 4	0	4	0
Brodmann area 5	0	1	0
Brodmann area 6	0	26	22
Brodmann area 7	0	0	0
Brodmann area 8	0	1	0
Brodmann area 9	0	3	2
Brodmann area 10	0	9	7
Brodmann area 11	0	58	102
Brodmann area 12	0	0	0
Brodmann area 13	0	0	0
Brodmann area 14	0	0	0
Brodmann area 15	0	0	0
Brodmann area 16	0	0	0
Brodmann area 17	0	6	0
Brodmann area 18	0	4	1
Brodmann area 19	0	6	0
Brodmann area 20	0	79	94
Brodmann area 21	157	108	155
Brodmann area 22	210	130	201
Brodmann area 23	0	0	0
Brodmann area 24	0	0	0
Brodmann area 25	0	1	0
Brodmann area 26	0	0	0
Brodmann area 27	0	0	0
Brodmann area 28	0	1	1
Brodmann area 29	0	0	0
Brodmann area 30	0	1	0
Brodmann area 31	0	0	0
Brodmann area 32	0	2	0
Brodmann area 33	0	0	0
Brodmann area 34	0	2	0
Brodmann area 35	0	1	1
Brodmann area 36	0	7	13
Brodmann area 37	0	18	18
Brodmann area 38	20	19	25
Brodmann area 39	0	0	0
Brodmann area 40	0	7	7
Brodmann area 41	18	11	17
Brodmann area 42	0	1	1
Brodmann area 43	0	0	0
Brodmann area 44	0	2	0
Brodmann area 45	0	3	1
Brodmann area 46	0	5	0
Brodmann area 47	0	21	21
Brodmann area 48	102	88	101
