# Supplementary material for: More Specific Signal Detection in Functional Magnetic Resonance Imaging by False Discovery Rate Control for Hierarchically Structured Systems of Hypotheses
Source: PLoS One. 2016 Feb 25;11(2):e0149016. doi: 10.1371/journal.pone.0149016 (PMC4767609; doi:10.1371/journal.pone.0149016)
Supplement: S2 Table — Number of discoveries in the sports imagination task dataset overall and in each Brodmann area for the procedures φHO, φBog, and φLSU. (XLS) [file pone.0149016.s003.xls]

## Sheet: Tabelle1
Discoveries in	φ-HO	φ-LSU	φ-Bog
the whole brain	1756	1661	1764
Brodmann area 1	0	5	7
Brodmann area 2	0	22	22
Brodmann area 3	41	39	39
Brodmann area 4	164	124	150
Brodmann area 5	28	27	27
Brodmann area 6	554	403	486
Brodmann area 7	215	150	180
Brodmann area 8	0	11	4
Brodmann area 9	0	10	2
Brodmann area 10	0	5	0
Brodmann area 11	0	10	0
Brodmann area 12	0	0	0
Brodmann area 13	0	0	0
Brodmann area 14	0	0	0
Brodmann area 15	0	0	0
Brodmann area 16	0	0	0
Brodmann area 17	0	36	39
Brodmann area 18	197	147	176
Brodmann area 19	148	116	135
Brodmann area 20	0	44	26
Brodmann area 21	50	53	48
Brodmann area 22	0	19	16
Brodmann area 23	0	2	0
Brodmann area 24	0	19	20
Brodmann area 25	0	3	0
Brodmann area 26	0	0	0
Brodmann area 27	0	0	0
Brodmann area 28	0	2	0
Brodmann area 29	0	0	0
Brodmann area 30	0	7	6
Brodmann area 31	0	0	0
Brodmann area 32	17	21	17
Brodmann area 33	0	0	0
Brodmann area 34	0	2	2
Brodmann area 35	0	2	1
Brodmann area 36	0	2	0
Brodmann area 37	97	89	94
Brodmann area 38	0	16	10
Brodmann area 39	35	35	35
Brodmann area 40	43	42	41
Brodmann area 41	0	8	7
Brodmann area 42	44	27	35
Brodmann area 43	0	1	1
Brodmann area 44	0	9	7
Brodmann area 45	0	6	2
Brodmann area 46	25	26	25
Brodmann area 47	0	13	9
Brodmann area 48	98	108	95
